# Supplementary material for: A glutamate-gated chloride channel as the mite-specific target-site of dicofol and other diphenylcarbinol acaricides
Source: Commun Biol. 2023 Nov 13;6:1160. doi: 10.1038/s42003-023-05488-5 (PMC10643420; doi:10.1038/s42003-023-05488-5)
Supplement: Supplementary file 3 — Supplementary Data 1-7 [file 42003_2023_5488_MOESM3_ESM.xlsx]

## Sheet: Supplementary Data 1
Supplementary Data 1. Genes covered by QTL1 (Chr. 2, 2.862 Mb ± 500 kb) of BSAdicofol. The gene located closest to the peak maximum is shown in yellow shading.
							SnpEff/SnpSift
TeturID	Chromosome	Strand	Start	End	Gene description	Detox family	High	Moderate
tetur10g02180	chromosome_2	-	2366067	2368509	Hypothetical protein IscW_ISCW003180
tetur10g02190	chromosome_2	+	2375196	2375733	Neuropeptide precursor. NPF-2
tetur10g02200	chromosome_2	+	2383429	2384360	Hypothetical protein			Yes (10)
tetur10g02210	chromosome_2	+	2391208	2394781	Neuropeptide precursor NPF-1
tetur10g02220	chromosome_2	+	2396981	2397119	Hypothetical protein
tetur10g02230	chromosome_2	+	2397163	2397666	Aminoacyl-tRNA synthetase, class II (G/ P/ S/T) TARSL
tetur10g02240	chromosome_2	-	2398207	2434851	stac; putative
tetur10g02250	chromosome_2	-	2401160	2434851	stac; putative
tetur10g02260	chromosome_2	-	2437307	2455408	Gamma-aminobutyric acid			Yes (1)
tetur10g02270	chromosome_2	-	2514503	2515261	Gamma-aminobutyric acid
tetur10g02280	chromosome_2	+	2516868	2522718	glutaredoxin family protein
tetur10g02290	chromosome_2	+	2523874	2524406	Hypothetical protein
tetur10g02300	chromosome_2	-	2525877	2527612	Cuticle protein CPR 20
tetur10g02310	chromosome_2	+	2529551	2530364	Hypothetical protein
tetur10g02320	chromosome_2	-	2531318	2541434	PREDICTED: similar to Inositol 1;4;5-trisphosphate receptor type 1			Yes (1)
tetur10g02330	chromosome_2	+	2542201	2544064	Cysteine desulfurase
tetur10g02340	chromosome_2	-	2548661	2549809	Hypothetical protein
tetur10g02350	chromosome_2	+	2550744	2554769	Secreted protein; putative
tetur10g05766	chromosome_2	-	2552602	2552911	n/a
tetur10g02360	chromosome_2	-	2555471	2557651	Sialin	MFS
tetur10g02370	chromosome_2	-	2558385	2562854	Apple-like			Yes (12)
tetur10g02380	chromosome_2	+	2563401	2567341	PHD finger protein 12 PHF12
tetur10g02390	chromosome_2	-	2567259	2568020	Hypothetical protein
tetur10g02400	chromosome_2	+	2570377	2570829	Hypothetical protein
tetur10g02410	chromosome_2	-	2573439	2574701	Lambda-crystallin homolog			Yes (1)
tetur10g02420	chromosome_2	+	2575440	2580036	Scavenger receptor activity Scv2
tetur10g02430	chromosome_2	-	2580962	2583529	Erythrocyte band 7 integral membrane protein
tetur10g02440	chromosome_2	-	2584996	2586528	Na+ channel, amiloride-sensitive TuENaC28
tetur10g02460	chromosome_2	+	2589374	2590885	MDC11b protein			Yes (14)
tetur10g02470	chromosome_2	-	2591412	2593079	Lambda-crystallin homolog
tetur10g02480	chromosome_2	+	2593483	2594930	Hypothetical protein
tetur10g02500	chromosome_2	-	2595376	2599613	SWI/SNF related; matrix associated; actin dependent regulator of chromatin; subfamily c; member 2
tetur10g02490	chromosome_2	+	2595436	2595896	Hypothetical protein
tetur10g02510	chromosome_2	-	2600256	2602441	Golgi phosphoprotein 3
tetur10g02520	chromosome_2	+	2602820	2604631	Eukaryotic translation initiation factor 3 subunit I
tetur10g02530	chromosome_2	+	2614591	2619745	Snail protein snail
tetur10g02540	chromosome_2	-	2633675	2648265	Solute carrier family 15 member 2	MFS
tetur10g02550	chromosome_2	+	2649206	2655841	Glucosamine--fructose-6-phosphate aminotransferase
tetur10g02560	chromosome_2	-	2655777	2657278	Palmitoyl-protein thioesterase 1 precursor
tetur10g02570	chromosome_2	+	2657385	2657785	Hypothetical protein
tetur10g02580	chromosome_2	+	2658820	2659260	Arf GTPase activating protein
tetur10g02590	chromosome_2	+	2664518	2672691	SEA domain
tetur10g02600	chromosome_2	+	2673819	2680432	sno; strawberry notch homolog 1 sno		Yes (2)
tetur10g05759	chromosome_2	-	2674078	2674148	n/a
tetur10g05754	chromosome_2	+	2674372	2674442	n/a
tetur10g02610	chromosome_2	+	2680707	2681263	Replication factor C subunit 2			Yes (1)
tetur10g02620	chromosome_2	+	2681539	2683784	Myosin regulatory light chain 2; smooth muscle isoform
tetur10g02630	chromosome_2	-	2683449	2685429	Ribosomal RNA large subunit methyltransferase J
tetur10g02640	chromosome_2	+	2685640	2686819	Replication factor C subunit 2			Yes (1)
tetur10g02650	chromosome_2	+	2687864	2689715	Myosin regulatory light chain 2; smooth muscle isoform
tetur10g02660	chromosome_2	+	2690206	2691686	Hypothetical protein
tetur10g02670	chromosome_2	-	2693172	2698128	Forkhead box J1 FOXJ1			Yes (2)
tetur10g02680	chromosome_2	-	2696735	2698128	Forkhead box J1 FOXJ1
tetur10g02690	chromosome_2	+	2702011	2705648	Cullin repeat-like-containing domain cul-4
tetur10g05758	chromosome_2	-	2705679	2705750	n/a
tetur10g02700	chromosome_2	+	2708022	2711224	Hypothetical protein
tetur10g02710	chromosome_2	+	2711590	2715268	vav1
tetur10g02720	chromosome_2	-	2715368	2717128	Growth factor; receptor
tetur10g02730	chromosome_2	+	2717955	2719229	B-cell CLL/lymphoma 7 protein family member A
tetur10g02740	chromosome_2	+	2719363	2724908	CCR4-NOT transcription complex; subunit 3
tetur10g05755	chromosome_2	+	2725503	2725575	n/a
tetur10g02750	chromosome_2	-	2726173	2729469	ras-related protein Rab-19
tetur10g02760	chromosome_2	-	2732097	2733192	Clock-interacting pacemaker
tetur10g02770	chromosome_2	+	2733985	2735208	Transmembrane protein 19
tetur10g02780	chromosome_2	-	2739342	2740936	Serine carboxypeptidase; putative
tetur10g02790	chromosome_2	+	2742054	2743603	S-formylglutathione hydrolase
tetur10g02800	chromosome_2	+	2744876	2746124	S-formylglutathione hydrolase
tetur10g02810	chromosome_2	+	2750498	2755590	Cyclin-G-associated kinase
tetur10g02820	chromosome_2	-	2755590	2759389	WW domain
tetur10g02830	chromosome_2	+	2759907	2765211	Zinc finger, RING-type, conserved site			Yes (4)
tetur10g02840	chromosome_2	+	2766019	2767477	Chemosensory Receptor; Gustatory receptor family TuGR47			Yes (1)
tetur10g02860	chromosome_2	+	2768338	2769789	Histidine phosphatase superfamily, clade-1
tetur10g02870	chromosome_2	-	2771531	2771824	Hypothetical protein
tetur10g02880	chromosome_2	+	2771936	2772477	Hypothetical protein			Yes (2)
tetur10g02890	chromosome_2	-	2772511	2773003	Hypothetical protein			Yes (1)
tetur10g02900	chromosome_2	-	2773930	2774873	Putative Degenerin/Epithelial Sodium Channel (DEG/ENaC); pseudogene TuENaC130
tetur10g02910	chromosome_2	+	2775373	2777445	Hypothetical protein
tetur10g02920	chromosome_2	+	2777988	2781416	Dbl homology (DH) domain
tetur10g02930	chromosome_2	-	2784308	2787804	PREDICTED: topoisomerase			Yes (2)
tetur10g02940	chromosome_2	+	2788816	2791163	WD40 repeat
tetur10g02950	chromosome_2	-	2791502	2792122	Hypothetical protein			Yes (1)
tetur10g02960	chromosome_2	+	2792434	2797899	RPEL repeat
tetur10g02970	chromosome_2	+	2798286	2798793	PREDICTED: topoisomerase
tetur10g05742	chromosome_2	-	2802295	2802396	Predicted miRNA
tetur10g02980	chromosome_2	-	2819591	2819886	Hypothetical protein			Yes (1)
tetur10g02990	chromosome_2	-	2822787	2823553	Hypothetical protein
tetur10g03000	chromosome_2	+	2823588	2825889	Asparaginyl-tRNA synthetase			Yes (1)
tetur10g03010	chromosome_2	+	2827554	2829319	Solute carrier family 35 member SLC35F1/F2/F6
tetur10g05763	chromosome_2	+	2829894	2829982	snoR53
tetur10g03020	chromosome_2	+	2830010	2832862	Anaphase-promoting complex subunit 4			Yes (1)
tetur10g03030	chromosome_2	+	2833617	2836011	Cadherin-like
tetur10g03040	chromosome_2	-	2836068	2836853	Metallothionein
tetur10g03050	chromosome_2	+	2836854	2842514	PREDICTED: similar to AGAP011648-PA
tetur10g03060	chromosome_2	-	2848195	2848359	Hypothetical protein
tetur10g03070	chromosome_2	-	2848964	2850747	Hypothetical protein
tetur10g03080	chromosome_2	+	2850900	2851654	Metallothionein
tetur10g92041	chromosome_2	+	2852886	2853053	Hypothetical protein
tetur10g03090	chromosome_2	+	2856010	2864786	cys-loop ligand-gated ion channel Tu_GluCl3			Yes (1)
tetur10g03110	chromosome_2	-	2866111	2870334	Hypothetical protein
tetur10g03120	chromosome_2	+	2871548	2871770	Hypothetical protein			Yes (1)
tetur10g03130	chromosome_2	+	2873713	2874162	Hypothetical protein
tetur10g92042	chromosome_2	+	2875295	2875468	Hypothetical protein		Yes (1)
tetur10g03160	chromosome_2	+	2876366	2891076	Cupredoxin			Yes (3)
tetur10g03140	chromosome_2	+	2876372	2879860	Hypothetical protein
tetur10g03150	chromosome_2	-	2880054	2880206	Hypothetical protein		Yes (1)	Yes (4)
tetur10g03170	chromosome_2	-	2891475	2893674	Polynucleotidyl transferase; ribonuclease H fold			Yes (3)
tetur10g03180	chromosome_2	-	2894822	2898783	Synovial apoptosis inhibitor 1; synoviolin
tetur10g03190	chromosome_2	-	2899488	2899852	Hypothetical protein			Yes (3)
tetur10g03200	chromosome_2	-	2900667	2902033	Putative glycosylhydrolase			Yes (1)
tetur10g03210	chromosome_2	-	2902381	2902800	Hypothetical protein
tetur10g03220	chromosome_2	+	2903484	2904767	Tryptophanyl-tRNA synthetase			Yes (1)
tetur10g03230	chromosome_2	+	2905003	2907228	Dihydrolipoamide dehydrogenase DLD
tetur10g03240	chromosome_2	-	2906908	2908141	Hypothetical protein
tetur10g03250	chromosome_2	+	2918982	2924212	Guanylate cyclase soluble subunit beta-1			Yes (1)
tetur10g03260	chromosome_2	-	2924949	2946000	Guanylate cyclase soluble subunit alpha-3			Yes (2)
tetur10g05768	chromosome_2	+	2935735	2936473	n/a
tetur10g03280	chromosome_2	-	2960007	2960596	Hypothetical protein
tetur10g03310	chromosome_2	+	2981161	2981229	Hypothetical protein
tetur10g03320	chromosome_2	+	2986893	2987908	Insulin Related Peptide precursor Insulin-2
tetur10g03330	chromosome_2	+	2988263	2988771	Hypothetical protein
tetur10g03340	chromosome_2	-	2989247	2991748	Hypothetical protein			Yes (1)
tetur10g03350	chromosome_2	+	2992310	2993827	PREDICTED: similar to lin-9 homolog
tetur10g03360	chromosome_2	+	2995053	2997645	odd-skipped related 1 OSR1
tetur10g03370	chromosome_2	-	2997675	2998153	Ribosomal protein S32, mitochondrial
tetur10g03380	chromosome_2	+	2998440	3000492	Integrator complex subunit 11
tetur10g03390	chromosome_2	+	3001977	3002928	Domain of unknown function DUF3456
tetur10g03400	chromosome_2	-	3002963	3005921	Mob1/phocein
tetur10g92043	chromosome_2	+	3007548	3007733	Hypothetical protein
tetur10g03410	chromosome_2	+	3007923	3009063	Hypothetical protein
tetur10g03420	chromosome_2	+	3013669	3013823	Hypothetical protein
tetur10g03440	chromosome_2	+	3030715	3035986	E3 ubiquitin-protein ligase RNF220, middle domain
tetur10g05769	chromosome_2	-	3031842	3032290	MOB kinase activator family
tetur10g03450	chromosome_2	-	3052923	3055918	Integrator complex subunit 8			Yes (2)
tetur10g03460	chromosome_2	-	3056202	3057521	Hypothetical protein
tetur10g03470	chromosome_2	-	3058134	3060291	PREDICTED: similar to KIAA0419
tetur10g03480	chromosome_2	+	3062161	3064145	Src homology-3; region
tetur10g03490	chromosome_2	+	3065081	3066608	PCI/PINT associated module
tetur10g03500	chromosome_2	-	3066789	3067491	60S ribosome subunit biogenesis protein NIP7 homolog
tetur10g03510	chromosome_2	+	3067862	3069093	Macro domain
tetur10g03520	chromosome_2	-	3069130	3074467	GRAM
tetur10g05756	chromosome_2	+	3074999	3075071	n/a
tetur10g03530	chromosome_2	+	3075538	3078000	Choline/ethanolaminephosphotransferase 1
tetur10g03540	chromosome_2	-	3080463	3082426	Potential Queuosine, Q, salvage protein family
tetur10g03550	chromosome_2	-	3082728	3084224	Tyrosinase
tetur10g03560	chromosome_2	-	3084362	3086639	Aromatic-ring hydroxylase-like
tetur10g03570	chromosome_2	-	3087580	3103482	Histamine H1 receptor			Yes (4)
tetur10g03580	chromosome_2	-	3102823	3103482	PREDICTED: rCG56382-like
tetur10g03590	chromosome_2	-	3128188	3128700	Hypothetical protein			Yes (1)
tetur10g03600	chromosome_2	-	3129191	3129730	Hypothetical protein
tetur10g03610	chromosome_2	+	3130100	3133122	Hypothetical protein
tetur10g03630	chromosome_2	-	3135074	3135777	CTP synthase 1		Yes (3)	Yes (2)
tetur10g03640	chromosome_2	+	3136166	3137135	Pangolin pan
tetur10g03650	chromosome_2	+	3139099	3139745	Hypothetical protein
tetur10g92044	chromosome_2	+	3140549	3140728	Hypothetical protein		Yes (1)	Yes (6)
tetur10g92045	chromosome_2	+	3142526	3142681	Hypothetical protein
tetur10g03670	chromosome_2	-	3142628	3158039	Homeobox domain arx		Yes (1)	Yes (6)
tetur10g03680	chromosome_2	+	3160624	3161898	Similar to Drosophila protein pangolin; transcription factor 7-like 2 pan
tetur10g03690	chromosome_2	+	3162573	3163394	Pangolin pan			Yes (2)
tetur10g03700	chromosome_2	+	3164340	3164470	Conserved hypothetical protein
tetur10g03710	chromosome_2	+	3164756	3165636	Receptor expression-enhancing protein 5
tetur10g03720	chromosome_2	+	3166192	3168908	Leucyl aminopeptidase TuLAP-1
tetur10g03730	chromosome_2	+	3172540	3177325	Tob1 homolog [Tetranychus urticae] Tob1
tetur10g03740	chromosome_2	+	3183128	3183445	Sucrose phosphate synthase		Yes (1)
tetur10g03750	chromosome_2	-	3184239	3185329	Mediator of RNA polymerase II transcription subunit 19			Yes (1)
tetur10g03760	chromosome_2	+	3185942	3187234	Uncharacterised protein C3orf38 (DUF4518)			Yes (2)
tetur10g03790	chromosome_2	+	3188158	3189522	WD repeat-containing protein 1			Yes (3)
tetur10g03800	chromosome_2	+	3190446	3195724	Sarm1
tetur10g03820	chromosome_2	+	3197794	3198649	Hypothetical protein
tetur10g03830	chromosome_2	-	3199270	3202000	Lilliputian lilli
tetur10g03840	chromosome_2	-	3202755	3204412	Dolichyl-diphosphooligosaccharide--protein glycosyltransferase 48 kDa subunit precursor
tetur10g03850	chromosome_2	-	3204602	3205486	MRG-binding protein			Yes (1)
tetur10g03860	chromosome_2	+	3205747	3207080	PREDICTED: similar to nucleotide binding protein 2
tetur10g03870	chromosome_2	-	3207945	3209177	Vascular endothelial growth factor			Yes (1)
tetur10g03880	chromosome_2	-	3210150	3210680	MRG-binding protein		Yes(1)
tetur10g05757	chromosome_2	+	3211438	3211509	n/a
tetur10g03890	chromosome_2	-	3213530	3214584	Concanavalin A-like lectin/glucanase
tetur10g03900	chromosome_2	+	3216421	3219795	Cytochrome P450 - CYP307A1 CYP307A1	P450
tetur10g03910	chromosome_2	-	3219579	3227078	SMAD domain, Dwarfin-type			Yes (1)
tetur10g03920	chromosome_2	-	3228600	3231460	Polycystin cation channel, PKD1/PKD2 TRPML3b
tetur10g03930	chromosome_2	+	3232039	3234162	Cell division protein kinase 9
tetur10g03940	chromosome_2	-	3234450	3235587	Glycoside hydrolase-type carbohydrate-binding
tetur10g03950	chromosome_2	+	3235805	3237046	Hypothetical protein
tetur10g03960	chromosome_2	-	3237991	3239922	Prolyl-tRNA synthetase			Yes (1)
tetur10g03970	chromosome_2	-	3240307	3241407	mpv17-like protein 2			Yes (1)
tetur10g03980	chromosome_2	+	3241936	3243207	Transmembrane protein 5			Yes (3)
tetur10g03990	chromosome_2	-	3243598	3245586	Otopetrin			Yes (1)
tetur10g04000	chromosome_2	-	3245778	3247025	Carbohydrate-binding-like fold
tetur10g04010	chromosome_2	+	3247705	3249846	26S proteasome non-ATPase regulatory subunit 11
tetur10g04020	chromosome_2	+	3250312	3252505	Beta-tubulin
tetur10g04030	chromosome_2	+	3254446	3257185	WD repeat-containing protein 1			Yes (1)
tetur10g04040	chromosome_2	-	3257710	3259401	Pheromone/general odorant binding protein; PBP/GOBP SLP1
tetur10g04050	chromosome_2	-	3260208	3261902	ZC3H15/TMA46 family, C-terminal
tetur10g04060	chromosome_2	+	3262605	3264169	Cell division protein kinase 9 CDK9
tetur10g04070	chromosome_2	+	3264865	3266384	Transmembrane BAX inhibitor motif containing (TMBIM) family protein; Glutamate receptor; ionotropic; N-methyl-D-asparate-associated protein 1 TMBIM2
tetur10g04080	chromosome_2	-	3267398	3268469	Hypothetical protein			Yes (1)
tetur10g04090	chromosome_2	+	3269442	3270821	Hypothetical protein			Yes (9)
tetur10g04100	chromosome_2	+	3271507	3273243	Cell division protein kinase 9
tetur10g04110	chromosome_2	-	3273858	3275771	Alanine aminotransferase			Yes (1)
tetur10g04120	chromosome_2	+	3277967	3280699	Seryl-tRNA synthetase
tetur10g04130	chromosome_2	+	3281003	3283304	Membrane bound O-acyl transferase, MBOAT
tetur10g04140	chromosome_2	-	3283868	3285247	U8 snoRNA-decapping enzyme
tetur10g04150	chromosome_2	+	3286072	3287275	Lipoprotein
tetur10g04160	chromosome_2	+	3288200	3290050	Short-chain dehydrogenase/reductase SDR	SDR
tetur10g04170	chromosome_2	+	3291078	3292893	Leucine-rich repeat domain, L domain-like			Yes (1)
tetur10g04180	chromosome_2	+	3295497	3298402	Major facilitator superfamily; general substrate transporter	MFS
tetur10g04190	chromosome_2	-	3298705	3300034	Proline synthase co-transcribed bacterial homolog protein			Yes (2)
tetur10g04220	chromosome_2	-	3301213	3304503	Hypothetical protein
tetur10g04230	chromosome_2	-	3306573	3309977	PREDICTED: Caffeine Induced Death
tetur10g04250	chromosome_2	+	3310628	3315621	N-acyl-phosphatidylethanolamine-hydrolyzing phospholipase D			Yes (3)
tetur10g04260	chromosome_2	-	3315894	3322219	Ankyrin repeat-containing protein ANK2
tetur10g04270	chromosome_2	-	3323320	3324436	Leucine-rich repeat domain, L domain-like			Yes (1)
tetur10g04280	chromosome_2	+	3324715	3325879	Complement component 1 Q subcomponent-binding protein; mitochondrial precursor
tetur10g04290	chromosome_2	+	3326288	3329813	UDP-glucose 6-dehydrogenase
tetur10g04300	chromosome_2	+	3334715	3337533	Unnamed protein product
tetur10g04320	chromosome_2	+	3340422	3343977	Protein of unknown function DUF1057
tetur10g04340	chromosome_2	-	3346831	3348840	NADH cytochrome b5 reductase gene b CYB5Rb
tetur10g92049	chromosome_2	-	3349985	3350428	Hypothetical protein
tetur10g04350	chromosome_2	-	3351224	3352919	Pleckstrin homology
tetur10g05844	chromosome_2	+	3353704	3355027	P-loop containing nucleoside triphosphate hydrolase
tetur10g04370	chromosome_2	+	3355475	3356830	Guanylate-binding protein; C-terminal
tetur10g04380	chromosome_2	+	3359148	3361602	Guanylate-binding protein; C-terminal
Total

## Sheet: Supplementary Data 2
Supplementary Data 2. Allele frequency of enriched resistance mutations in TuGluCl1 and TuGluCl3 in all replicates and parental strains.
GluCl gene	Chromsome	Position	REF allele	ALT allele	AA substitution	Allele frequency ALT allele (%) *
						SEL_1	SEL_2	SEL_3	SEL_4	SEL_5	SEL_6	SEL_7	SEL_8	SEL_9	SEL_10	CON_1	CON_2	CON_3	CON_4	CON_5	CON_6	CON_7	CON_8	CON_9	CON_10	Resistant Parent	Susceptible parent
TuGluCl3 (tetur10g03090)	pseudochromosome_2	2862892	G	A	Gly326Glu	100	100	100	100	100	100	100	100	100	100	0	0	0	0	0	0	0	0	0	0	100	0
TuGluCl1 (tetur02g04080)	pseudochromosome_2	19568567	C	T	Gly314Asp	57.1429	64.7059	72.1311	59.375	57.971	58.8235	81.9672	75.4717	82.1429	60.274	22.8916	23.3333	29.8701	22.807	12.5	20.3125	21.0526	7.46269	26	21.25	100	0

## Sheet: Supplementary Data 3
Supplementary Data 3. Genes covered by QTL2 (Chr.2, 19.907 Mb ± 500 kb) of BSAdicofol. The gene located closest to the peak maximum is shown in yellow shading.
							SnpEff/SnpSift
TeturID	Chromosome	Strand	Start	End	Gene description	Detox family	High	Moderate
tetur02g04450	chromosome_2	-	19407917	19408078	Hypothetical protein			Yes (1)
tetur02g04440	chromosome_2	-	19409611	19411679	Hypothetical protein			Yes (2)
tetur02g04430	chromosome_2	-	19412708	19413012	Hypothetical protein		Yes (1)
tetur02g04420	chromosome_2	+	19413096	19413918	Hypothetical protein
tetur02g04410	chromosome_2	-	19414498	19416414	DEAD/DEAH box DNA helicase
tetur02g04370	chromosome_2	+	19463068	19489111	Sidestep protein; putative			Yes (1)
tetur02g04390	chromosome_2	+	19463886	19464533	Sidestep protein; putative
tetur02g04380	chromosome_2	+	19466435	19467576	Sidestep protein; putative			Yes (1)
tetur02g04360	chromosome_2	-	19489176	19489477	Hypothetical protein
tetur02g92491	chromosome_2	+	19492658	19493125	Hypothetical protein			Yes (1)
tetur02g04320	chromosome_2	+	19496840	19499434	Protein BAT5
tetur02g04310	chromosome_2	+	19500882	19502923	Glycoside hydrolase; catalytic core
tetur02g04300	chromosome_2	+	19503209	19504099	HSP20-like chaperone
tetur02g04290	chromosome_2	+	19504531	19509663	Syntaxin
tetur02g04280	chromosome_2	-	19510581	19511214	Hypothetical protein
tetur02g04270	chromosome_2	-	19511895	19513127	40S ribosomal protein S2
tetur02g92492	chromosome_2	+	19513136	19513309	Hypothetical protein
tetur02g04260	chromosome_2	+	19513491	19514689	S-adenosyl-L-methionine-dependent methyltransferase
tetur02g04250	chromosome_2	-	19514701	19517578	Glutamate dehydrogenase
tetur02g04240	chromosome_2	-	19517678	19518393	Hypothetical protein			Yes (1)
tetur02g04230	chromosome_2	+	19518544	19519106	Histone H4
tetur02g04220	chromosome_2	+	19519305	19521154	Dolichol kinase			Yes (2)
tetur02g04210	chromosome_2	+	19521563	19525289	Multiple inositol polyphosphate phosphatase 1 MIPP1b			Yes (6)
tetur02g04200	chromosome_2	+	19526394	19528172	Chemosensory Receptor; Gustatory receptor family TuGR126			Yes (12)
tetur02g04190	chromosome_2	-	19527183	19527541	Hypothetical protein			Yes (2)
tetur02g04180	chromosome_2	+	19532739	19534585	Chemosensory Receptor; Gustatory receptor family TuGR125			Yes (1)
tetur02g04170	chromosome_2	+	19537929	19539907	Multiple inositol polyphosphate phosphatase 1 MIPP1a		Yes (2)	Yes (1)
tetur02g04140	chromosome_2	-	19541570	19544481	Tubulin/FtsZ; N-terminal			Yes (1)
tetur02g92493	chromosome_2	-	19546604	19549027	Hypothetical protein
tetur02g04130	chromosome_2	-	19549739	19551746	Tetratricopeptide repeat
tetur02g04120	chromosome_2	-	19551892	19553898	Transcription initiation factor TFIID subunit 6
tetur02g04110	chromosome_2	+	19554290	19556697	Cyclin A
tetur02g04100	chromosome_2	+	19557814	19561692	PREDICTED: iron/zinc purple acid phosphatase-like protein-like
tetur02g04090	chromosome_2	-	19563919	19566285	C2 calcium-dependent membrane targeting
tetur02g04080	chromosome_2	-	19568170	19570031	cys-loop ligand-gated ion channel Tu_GluCl1			Yes (1)
tetur02g04070	chromosome_2	-	19570849	19571760	Peroxisome assembly protein 12
tetur02g04060	chromosome_2	+	19572272	19574307	DEAD/DEAH box DNA helicase			Yes (9)
tetur02g04050	chromosome_2	-	19575731	19577868	Conserved Plasmodium protein; unknown function
tetur02g04040	chromosome_2	+	19578201	19579696	Serine/threonine-protein kinase, active site
tetur02g04030	chromosome_2	-	19579927	19583269	Carboxyl/cholinesterase; similar to neuroligin TuCCE14	CCE
tetur02g04020	chromosome_2	-	19584153	19584548	Hypothetical protein
tetur02g04010	chromosome_2	+	19588372	19588868	Hypothetical protein		Yes (1)
tetur02g04000	chromosome_2	+	19589969	19591143	Hypothetical protein
tetur02g03990	chromosome_2	-	19591243	19595262	Arf GTPase activating protein
tetur02g92495	chromosome_2	-	19596229	19596381	Hypothetical protein
tetur02g03980	chromosome_2	+	19597762	19601032	Hypothetical protein
tetur02g03970	chromosome_2	-	19603931	19606876	Leucine-rich repeat domain, L domain-like RNI			Yes (4)
tetur02g92496	chromosome_2	-	19608968	19609141	Hypothetical protein
tetur02g03960	chromosome_2	+	19610819	19611629	Hypothetical protein
tetur02g92497	chromosome_2	-	19629724	19629891	Hypothetical protein
tetur02g03950	chromosome_2	+	19632579	19633721	Lipophorin receptor
tetur02g03940	chromosome_2	+	19636850	19639062	Hypothetical protein
tetur02g03930	chromosome_2	+	19640046	19648257	Variable lymphocyte receptor A
tetur02g03920	chromosome_2	+	19649868	19650156	Hypothetical protein
tetur02g03910	chromosome_2	+	19657509	19674112	G-protein coupled neuropeptide receptor. GnRH-R4			Yes (2)
tetur02g03900	chromosome_2	+	19686649	19686862	Hypothetical protein
tetur02g03890	chromosome_2	-	19694288	19704137	Serine/threonine-protein kinase OSR1
tetur02g03880	chromosome_2	+	19706743	19708391	Retinol dehydrogenase 13	SDR		Yes (1)
tetur02g03870	chromosome_2	-	19708229	19709649	RNA polymerase II-associated protein 3			Yes (4)
tetur02g03860	chromosome_2	+	19709928	19713246	Transmembrane receptor; eukaryota
tetur02g03850	chromosome_2	-	19713634	19715607	Heat shock protein 60
tetur02g03840	chromosome_2	+	19716438	19718724	GroEL_like type I chaperonin. hsp
tetur02g03830	chromosome_2	+	19718927	19738742	G-protein coupled neuropeptide receptor NP-R8			Yes (1)
tetur02g03810	chromosome_2	-	19741894	19742265	Hypothetical protein
tetur02g03800	chromosome_2	+	19745116	19746009	Hypothetical protein
tetur02g03790	chromosome_2	-	19746786	19748018	CG10920-PA
tetur02g03780	chromosome_2	+	19749295	19750233	Lipase 1			Yes (9)
tetur02g03760	chromosome_2	-	19752050	19758699	Lipase 1 precursor			Yes (10)
tetur02g03770	chromosome_2	-	19752050	19753767	Alpha/Beta hydrolase fold
tetur02g03750	chromosome_2	-	19759745	19761424	Lipase 1			Yes (2)
tetur02g92498	chromosome_2	-	19761719	19762250	Hypothetical protein		Yes (1)	Yes (2)
tetur02g92499	chromosome_2	+	19762822	19763398	Hypothetical protein			Yes (4)
tetur02g03740	chromosome_2	+	19785918	19791199	Dipeptidyl aminopeptidase-like protein 6
tetur02g03730	chromosome_2	-	19791558	19792915	Hypothetical protein
tetur02g03720	chromosome_2	+	19794110	19794862	Hypothetical protein		Yes (1)	Yes (2)
tetur02g03710	chromosome_2	+	19794813	19796025	Membrane insertion protein; OxaA/YidC
tetur02g03700	chromosome_2	-	19796093	19798152	UTP--glucose-1-phosphate uridylyltransferase
tetur02g03690	chromosome_2	+	19798891	19799145	Hypothetical protein			Yes (1)
tetur02g03680	chromosome_2	-	19799390	19800553	Thymidine kinase 2; mitochondrial
tetur02g92500	chromosome_2	-	19801002	19801796	Hypothetical protein			Yes (1)
tetur02g03670	chromosome_2	-	19803323	19804809	Zinc finger; PHD-finger
tetur02g03660	chromosome_2	+	19806681	19808521	BTB/POZ-like
tetur02g03650	chromosome_2	-	19809723	19810391	Hypothetical protein
tetur02g03640	chromosome_2	-	19811241	19812214	U3 small nucleolar ribonucleoprotein 4 (IMP4) IMP4
tetur02g03630	chromosome_2	-	19812580	19817179	Mitochondrial substrate carrier family protein
tetur02g03620	chromosome_2	-	19817462	19820038	Pyridoxal phosphate-dependent transferase
tetur02g03610	chromosome_2	-	19831876	19833526	Hypothetical protein			Yes (3)
tetur02g92501	chromosome_2	+	19855219	19855383	Hypothetical protein
tetur02g03600	chromosome_2	-	19858011	19864631	Hypothetical protein			Yes (1)
tetur02g03580	chromosome_2	+	19867246	19867696	Ubiquinol-cytochrome C reductase complex; 6.4kDa protein
tetur02g03570	chromosome_2	-	19869124	19869493	Inhibitor of growth protein 5
tetur02g03560	chromosome_2	+	19870895	19871431	Hypothetical protein			Yes (4)
tetur02g03550	chromosome_2	-	19871706	19872634	GK24782
tetur02g03540	chromosome_2	+	19872872	19874810	Ser/Thr protein kinase, TGFB receptor tkv
tetur02g03530	chromosome_2	-	19875787	19877779	GK24782
tetur02g03520	chromosome_2	+	19877971	19879621	Ser/Thr protein kinase, TGFB receptor tkv			Yes (1)
tetur02g03510	chromosome_2	+	19881544	19882640	Pheromone/general odorant binding protein; PBP/GOBP
tetur02g03500	chromosome_2	+	19884734	19888360	AP-3 complex subunit beta-1
tetur02g03490	chromosome_2	+	19888857	19890075	PLAT single domain protein PLAT5	PLAT
tetur02g03480	chromosome_2	+	19890440	19892542	PREDICTED: similar to glucose dehydrogenase
tetur02g03470	chromosome_2	+	19893705	19894475	C2 domain		Yes (1)
tetur02g03460	chromosome_2	+	19894997	19895710	GK20923
tetur02g03450	chromosome_2	-	19900357	19900899	Hypothetical protein
tetur02g03440	chromosome_2	+	19901437	19902580	Dual specificity phosphatase 14
tetur02g03430	chromosome_2	-	19903194	19903465	Hypothetical protein
tetur02g15110	chromosome_2	-	19904227	19904345	5S_rRNA
tetur02g03420	chromosome_2	-	19905596	19949225	Dumpy dp			Yes (1)
tetur02g03410	chromosome_2	+	19929414	19930374	Hypothetical protein		Yes (1)
tetur02g03390	chromosome_2	+	19939261	19940439	MATH			Yes (1)
tetur02g92502	chromosome_2	+	19942193	19943376	Hypothetical protein
tetur02g03370	chromosome_2	-	19950798	19951021	Hypothetical protein		Yes (1)
tetur02g03360	chromosome_2	+	19977614	19978732	Elongase; putative			Yes (1)
tetur02g14631	chromosome_2	-	19980754	19982878	LY6_UPAR protein TeturLY6_UPAR3b
tetur02g03340	chromosome_2	-	19981428	19986335	LY6_UPAR protein TeturLY6_UPAR3a
tetur02g03330	chromosome_2	-	19986919	19987261	Stress-associated endoplasmic reticulum protein 1
tetur02g92504	chromosome_2	-	19988272	19988436	Hypothetical protein		Yes (1)
tetur02g03320	chromosome_2	+	19989079	19990038	Hypothetical protein
tetur02g03310	chromosome_2	+	19991105	19995815	PREDICTED: zinc finger protein 474-like			Yes (2)
tetur02g03300	chromosome_2	-	19995982	19997532	UDP-glycosyltransferase; teturUGT09 UGT	UGT	Yes (1)	Yes (5)
tetur02g03290	chromosome_2	+	20001180	20008693	FMP27, C-terminal			Yes (1)
tetur02g03280	chromosome_2	+	20009841	20012662	PRODH protein			Yes (10)
tetur02g03270	chromosome_2	-	20013286	20014217	Hypothetical protein			Yes (4)
tetur02g03260	chromosome_2	+	20017567	20025993	GLIS family zinc finger 3 Glis3			Yes (4)
tetur02g15102	chromosome_2	-	20023340	20023411	n/a
tetur02g15167	chromosome_2	-	20023781	20024894	Serine proteases, trypsin family, histidine active site SP68			Yes (3)
tetur02g03250	chromosome_2	+	20026642	20031094	six-banded sba			Yes (3)
tetur02g03240	chromosome_2	-	20031879	20033369	PREDICTED: serine			Yes (1)
tetur02g03220	chromosome_2	-	20036653	20041358	UBA-like
tetur02g03210	chromosome_2	+	20041703	20042474	mRNA splicing factor, Cwf18		Yes (3)	Yes (6)
tetur02g03200	chromosome_2	+	20043113	20043989	Methyltransferase-like protein 5			Yes (1)
tetur02g03190	chromosome_2	-	20044330	20047331	Thioredoxin reductase TXNRD2			Yes (1)
tetur02g03180	chromosome_2	-	20048906	20055194	Kynurenine 3-monooxygenase			Yes (1)
tetur02g03160	chromosome_2	-	20055858	20059075	Calnexin
tetur02g03150	chromosome_2	+	20063273	20066714	Calnexin			Yes (6)
tetur02g03140	chromosome_2	-	20066995	20067214	Hypothetical protein		Yes (1)
tetur02g03130	chromosome_2	-	20067699	20069485	Arf GTPase activating protein		Yes (1)
tetur02g03120	chromosome_2	-	20072832	20076836	Structural maintenance of chromosomes protein 4			Yes (2)
tetur02g03110	chromosome_2	+	20078347	20080939	Major facilitator superfamily; general substrate transporter
tetur02g03100	chromosome_2	+	20084761	20085965	Bicarbonate transporter; eukaryotic		Yes (4)	Yes (14)
tetur02g03090	chromosome_2	-	20086256	20087220	Serine protease SP41			Yes (1)
tetur02g03080	chromosome_2	+	20099689	20108670	Zinc finger; FYVE/PHD-type LST2
tetur02g03070	chromosome_2	-	20108406	20109354	Orphan secreted protein TuOsp1
tetur02g03060	chromosome_2	+	20110285	20114607	Hypothetical protein			Yes (10)
tetur02g03050	chromosome_2	-	20115204	20116743	Protein NDRG1
tetur02g03040	chromosome_2	-	20122638	20123169	Hypothetical protein			Yes (4)
tetur02g03030	chromosome_2	+	20123960	20124391	Hypothetical protein		Yes (2)	Yes (13)
tetur02g03020	chromosome_2	-	20125484	20128926	Apple-like
tetur02g03010	chromosome_2	+	20130779	20135062	Niemann-Pick C1 protein
tetur02g03000	chromosome_2	+	20135394	20138768	Hypothetical protein
tetur02g02990	chromosome_2	+	20139054	20143177	Niemann-Pick C1 protein			Yes (1)
tetur02g02980	chromosome_2	-	20143590	20144153	Hypothetical protein
tetur02g02970	chromosome_2	+	20145201	20145670	Patched
tetur02g02960	chromosome_2	+	20146383	20150153	Hypothetical protein		Yes (1)	Yes (5)
tetur02g02950	chromosome_2	+	20161241	20164110	Hypothetical protein
tetur02g02940	chromosome_2	+	20164481	20168330	Hypothetical protein
tetur02g02930	chromosome_2	+	20170638	20173285	Hypothetical protein
tetur02g02920	chromosome_2	+	20174513	20175143	Hypothetical protein		Yes (1)	Yes (9)
tetur02g02910	chromosome_2	+	20174513	20179865	Hypothetical protein		Yes (1)	Yes (9)
tetur02g02900	chromosome_2	+	20180320	20183079	Hypothetical protein
tetur02g92506	chromosome_2	+	20183490	20183684	Hypothetical protein
tetur02g02880	chromosome_2	+	20185141	20185923	Hypothetical protein
tetur02g02870	chromosome_2	+	20187094	20190054	Hypothetical protein
tetur02g92507	chromosome_2	+	20193841	20194452	Hypothetical protein
tetur02g02850	chromosome_2	+	20195992	20196842	Hypothetical protein
tetur02g92509	chromosome_2	+	20196874	20199164	Hypothetical protein
tetur02g02840	chromosome_2	+	20200755	20201847	Hypothetical protein
tetur02g02830	chromosome_2	+	20202574	20209186	Hypothetical protein
tetur02g02820	chromosome_2	+	20211624	20212814	Hypothetical protein
tetur02g02810	chromosome_2	+	20213314	20214349	Hypothetical protein
tetur02g02800	chromosome_2	+	20215251	20216655	Hypothetical protein
tetur02g02790	chromosome_2	-	20216707	20221718	Niemann-Pick C1 protein
tetur02g02780	chromosome_2	+	20226074	20228208	Aldose 1-epimerase
tetur02g02770	chromosome_2	-	20229230	20230298	UDP-glycosyltransferase; teturUGT08p UGT	UGT
tetur02g02760	chromosome_2	-	20230820	20232735	AP-2 complex subunit mu-1
tetur02g02750	chromosome_2	-	20232964	20233816	Hypothetical protein
tetur02g02740	chromosome_2	-	20237755	20238286	GPI mannosyltransferase 2
tetur02g02730	chromosome_2	+	20238569	20239126	Charged multivesicular body protein 2a
tetur02g02720	chromosome_2	-	20239188	20240340	Trafficking protein particle complex subunit 5
tetur02g92510	chromosome_2	-	20242223	20242516	Hypothetical protein
tetur02g02690	chromosome_2	+	20242777	20244697	K Homology domain, type 1
tetur02g02660	chromosome_2	+	20247675	20248681	RNA polymerase-associated protein LEO1
tetur02g02640	chromosome_2	+	20251707	20252203	Hypothetical protein
tetur02g02610	chromosome_2	+	20264641	20265850	Winged helix-turn-helix DNA-binding domain fkh
tetur02g02600	chromosome_2	-	20266407	20266947	26S protease regulatory subunit 6A
tetur02g02590	chromosome_2	+	20267044	20268635	Serine/threonine-protein phosphatase 6 regulatory subunit 1
tetur02g02570	chromosome_2	-	20268800	20270563	Ras-related protein Rab-39B
tetur02g02560	chromosome_2	+	20270774	20273084	BCCIP homolog
tetur02g02550	chromosome_2	+	20273497	20274636	RNA polymerase-associated protein LEO1
tetur02g92513	chromosome_2	+	20289756	20290395	Hypothetical protein
tetur02g92514	chromosome_2	+	20290719	20290886	Hypothetical protein
tetur02g02520	chromosome_2	+	20293064	20294109	Mad3/BUB1 homology region 1
tetur02g15455	chromosome_2	+	20295146	20295640	Beta2-adaptin/TBP, C-terminal domain
tetur02g15445	chromosome_2	+	20295745	20296362	Beta2-adaptin/TBP, C-terminal domain
tetur02g15435	chromosome_2	+	20296526	20297032	Beta2-adaptin/TBP, C-terminal domain
tetur02g92515	chromosome_2	+	20298109	20298707	Hypothetical protein
tetur02g02500	chromosome_2	+	20308933	20309574	Signal transduction histidine kinase; homodimeric
tetur02g92516	chromosome_2	-	20310433	20310808	Hypothetical protein
tetur02g02490	chromosome_2	+	20314228	20315399	Aldose 1-epimerase
tetur02g02480	chromosome_2	-	20316039	20316875	UDP-glycosyltransferase; teturUGT07 UGT	UGT
tetur02g02470	chromosome_2	+	20319124	20320187	Zinc finger, CCHC-type
tetur02g02460	chromosome_2	-	20320591	20322999	MFS transporter protein	MFS
tetur02g02450	chromosome_2	-	20324161	20324749	Peptidyl-prolyl cis-trans isomerase-like 1
tetur02g92517	chromosome_2	+	20325350	20325589	Hypothetical protein
tetur02g02440	chromosome_2	-	20326106	20326936	Translocon-associated protein subunit gamma
tetur02g02430	chromosome_2	-	20327383	20328604	Leucine-rich repeat domain, L domain-like
tetur02g02420	chromosome_2	-	20329116	20330759	Eukaryotic translation initiation factor 4E type 2
tetur02g02410	chromosome_2	+	20331046	20331225	Hypothetical protein
tetur02g02400	chromosome_2	-	20331331	20332360	Beta-mannosidase
tetur02g02390	chromosome_2	-	20334763	20335528	Zinc finger protein 183
tetur02g02380	chromosome_2	+	20335932	20337170	Diphthamide biosynthesis protein; putative
tetur02g02370	chromosome_2	-	20337528	20339543	Protein of unknown function DUF4796
tetur02g02360	chromosome_2	+	20343051	20349410	Guanine nucleotide-binding protein G
tetur02g02350	chromosome_2	-	20351516	20352742	Domain of unknown function DUF2236
tetur02g02340	chromosome_2	+	20353645	20355582	Xylose reductase
tetur02g02330	chromosome_2	-	20355778	20356821	Lethal
tetur02g02320	chromosome_2	+	20358474	20362674	PREDICTED: similar to Uncharacterized protein KIAA0406
tetur02g02310	chromosome_2	-	20361611	20363275	Cold-shock protein, DNA-binding
tetur02g15092	chromosome_2	+	20366279	20366302	Predicted miRNA
tetur02g02300	chromosome_2	-	20367515	20369151	PREDICTED: UPF0550 protein C7orf28-like
tetur02g02290	chromosome_2	-	20369691	20370662	Translation initiation factor 5A
tetur02g02280	chromosome_2	+	20370861	20375686	Myelin expression factor 2
tetur02g02270	chromosome_2	+	20376471	20387256	Calcium-binding EF-hand KCNIP
tetur02g15287	chromosome_2	+	20384257	20386428	Chemosensory Receptor; Gustatory receptor family TuGR123
tetur02g02260	chromosome_2	-	20390024	20398889	Tetratricopeptide repeat
tetur02g02250	chromosome_2	-	20404860	20419439	Domain of unknown function DUF1736
Total

## Sheet: Supplementary Data 4
Supplementary Data 4. Statistical comparison of EC50 values of compounds acting on TuGluCl3 WT by means of a Kruskal-Wallis analysis followed by pairwise comparisons using Wilcoxon rank sum exact test with Benjamini-Hochberg adjustment of p-values.
	p-value
	abamectin	bromopropylate	chlorobenzilate	dicofol
bromopropylate	> 0.01	-	-	-
chlorobenzilate	> 0.01	0.23	-	-
dicofol	> 0.01	0.44	1.00	-
glutamate	> 0.01	> 0.01	> 0.01	> 0.01
n= (6-8)

## Sheet: Supplementary Data 5
Supplementary Data 5. Potentiation data for compounds acting on TuGluCl3 WT (n = number of oocytes, SE = standard error).
compound	n	potentiation factor* ± SE
dicofol	6	3.80 ± 0.21
chlorobenzilate	6	3.01 ± 0.17
bromopropylate	6	3.17 ± 0.13
abamectin	6	4.64 ± 0.30
* potentiation factor: respons (nA) to 500 µM L-Glu + 10 µM compound/respons (nA) to 500 µM L-Glu

## Sheet: Supplementary Data 6
Supplementary Data 6. DmGluClα constructs used in TEVC assays. The codon optimized coding sequence is underlined. The G326E mutation is shown in bold.
construct	sequence
pGH19_ DmGluClα_WT	ATTGTAATACGACTCACTATAGGGCGAATTAATTCGAGCTCGGTACCCAGCTTGCTTGTTCTTTTTGCAGAAGCTCAGAATAAACGCTCAACTTTGGCAGATCAATTCCCCGGGGATCCGAATTCTCTAGAGCAAGCTTGCCACCATGGGGTCAGGTCACTACTTTTGGGCTATTTTGTATTTTGCCTCTTTGTGTTCAGCCTCACTTGCCAATAACGCCAAGGTCAACTTTAGAGAAAAGGAGAAAAAGGTGCTGGATCAGATCCTGGGAGCTGGAAAATATGATGCAAGAATCAGGCCAAGTGGAATTAATGGAACAGATGGACCTGCAATCGTGAGAATTAACCTGTTTGTGAGGTCCATCATGACTATCAGTGATATCAAGATGGAATACTCTGT…
pGH19_ DmGluClα_G326E	ATTGTAATACGACTCACTATAGGGCGAATTAATTCGAGCTCGGTACCCAGCTTGCTTGTTCTTTTTGCAGAAGCTCAGAATAAACGCTCAACTTTGGCAGATCAATTCCCCGGGGATCCGAATTCTCTAGAGCAAGCTTGCCACCATGGGGTCAGGTCACTACTTTTGGGCTATTTTGTATTTTGCCTCTTTGTGTTCAGCCTCACTTGCCAATAACGCCAAGGTCAACTTTAGAGAAAAGGAGAAAAAGGTGCTGGATCAGATCCTGGGAGCTGGAAAATATGATGCAAGAATCAGGCCAAGTGGAATTAATGGAACAGATGGACCTGCAATCGTGAGAATTAACCTGTTTGTGAGGTCCATCATGACTATCAGTGATATCAAGATGGAATACTCTGT…

## Sheet: Supplementary Data 7
Supplementary Data 7. The statistical evaluation of the TuGluCl3 and DmGluClα models.
Model	Proportion of the residues in different regions (%)				Z-score
	Most favored	Additionally allowed	Generally allowed	Disallowed
TuGluCl3	89.2	9.5	0.3	1	-4.43
DmGluClα	91.5	7.2	0.3	1	-4.81
